# Supplementary material for: Political Competence and Evidence-Informed Policy Engagement Among Nurses and Nursing Students in Croatia: A Cross-Sectional Study
Source: Nurs Rep. 2025 Dec 14;15(12):448. doi: 10.3390/nursrep15120448 (PMC12736083; doi:10.3390/nursrep15120448)
Supplement: Supplementary file 1 [file nursrep-15-00448-s001.zip]

Archive with 1 entries (1 files):
- nursrep-3979603-supplementary.pdf
